# Supplementary material for: National estimates of emergency department visits for pediatric severe sepsis in the United States
Source: PeerJ. 2013 May 21;1:e79. doi: 10.7717/peerj.79 (PMC3661074; doi:10.7717/peerj.79)
Supplement: Supplemental Information 1 [file peerj-01-79-s001.zip]

Archive with 1 entries (1 files):
- NHAMCS 2001-09 Ped Sepsis Short 3_26_13.dta
